# Supplementary material for: Recurrence Patterns and Risk Factors after Curative Resection for Colorectal Cancer: Insights for Postoperative Surveillance Strategies
Source: Cancers (Basel). 2023 Dec 10;15(24):5791. doi: 10.3390/cancers15245791 (PMC10742009; doi:10.3390/cancers15245791)
Supplement: Supplementary file 1 [file cancers-15-05791-s001.zip]

Archive with 1 entries (1 files):
- cancers-2684896-supplementary.pdf
